# Supplementary material for: A Recombinant Multivalent Vaccine (rCpa1) Induces Protection for C57BL/6 and HLA Transgenic Mice against Pulmonary Infection with Both Species of Coccidioides
Source: Vaccines (Basel). 2024 Jan 9;12(1):67. doi: 10.3390/vaccines12010067 (PMC10819930; doi:10.3390/vaccines12010067)
Supplement: Supplementary file 1 [file vaccines-12-00067-s001.zip]

Archive with 1 entries (1 files):
- vaccines-2749047-supplementary.pdf
